# Supplementary material for: Safety and Efficacy of the LVIS EVO Device for Stent-Assisted Coiling of Intracranial Aneurysms: A Systematic Review and Meta-Analysis
Source: J Clin Med. 2025 Dec 29;15(1):260. doi: 10.3390/jcm15010260 (PMC12786705; doi:10.3390/jcm15010260)
Supplement: Supplementary file 1 [file jcm-15-00260-s001.zip]

Archive with 1 entries (1 files):
- jcm-4037170-supplementary.pdf
